# Supplementary material for: Weight-Control Behaviors and Dietary Intake in Chinese Adults: An Analysis of Three National Surveys (2002–2015)
Source: Nutrients. 2023 Mar 14;15(6):1395. doi: 10.3390/nu15061395 (PMC10051790; doi:10.3390/nu15061395)
Supplement: Supplementary file 1 [file nutrients-15-01395-s001.zip]

Archive with 1 entries (1 files):
- nutrients-2269012-supplementary.pdf
